# Supplementary material for: From discrimination to growth? Student stress in the association between perceived discrimination and posttraumatic growth among African international students in South Africa
Source: PLoS One. 2026 Apr 28;21(4):e0348269. doi: 10.1371/journal.pone.0348269 (PMC13123956; doi:10.1371/journal.pone.0348269)
Supplement: S1 Data — (CSV) [file pone.0348269.s001.csv]

Gender	@8.Whatisyourfieldofstudy	ghq	PD	HOME	FEAR	STRESS	GUILT	MISCELLANEOUS	PHYSICAL	INTERPERSONAL	ACADEMIC_STRESS	ENVIRONMENTAL	personal_strength	new_possiblilties	improved_relationships	spiritual_growth	appreciation_life
1	3	7	33	18	18	14	9	44	19	19	25	20	16	20	27	9	11
0	1	7	24	18	10	11	9	33	14	16	18	13	19	22	32	9	15
1	1	9	32	17	16	12	8	38	25	20	17	13	20	25	34	10	15
0	4	6	29	16	14	13	8	37	17	18	12	14	20	25	35	10	15
1	2	6	25	17	13	13	8	37	23	15	13	15	16	20	27	8	12
0	4	8	25	18	13	13	8	36	18	18	12	13	16	20	28	8	12
1	5	6	23	18	11	13	7	32	12	17	13	10	17	22	34	9	15
0	1	8	27	17	14	13	6	34	13	16	12	11	20	25	35	10	15
1	5	8	29	15	15	12	7	31	18	18	21	18	14	23	29	8	11
0	5	9	30	15	14	11	6	34	15	14	18	22	17	21	32	8	14
0	2	8	35	19	17	14	7	42	25	22	30	17	16	20	28	8	13
0	5	5	32	17	13	13	8	39	22	21	27	21	16	20	28	8	13
0	5	7	35	17	18	12	9	41	23	24	22	23	17	24	33	10	13
1	1	6	36	18	18	14	8	40	19	21	25	22	20	25	35	10	15
0	1	8	31	18	16	13	8	38	18	15	15	21	17	23	26	8	12
1	6	4	17	9	8	7	6	20	3	1	1	0	11	8	16	4	7
0	4	8	29	16	16	13	8	37	19	20	19	17	16	20	28	8	12
0	4	9	32	17	14	13	8	37	22	20	20	18	16	20	28	8	12
0	1	6	26	17	12	12	8	35	18	16	13	13	20	25	35	10	15
0	4	6	19	11	10	9	6	28	10	18	12	9	16	20	28	8	12
0	2	6	28	17	13	13	8	33	14	19	18	22	16	21	29	9	12
1	5	10	13	11	7	6	4	20	10	9	7	10	20	25	35	10	15
1	4	7	24	11	15	11	5	30	14	16	18	13	16	20	29	10	13
0	1	8	31	16	15	12	7	31	25	24	22	24	17	22	30	8	14
1	1	7	27	18	15	15	9	38	24	22	23	25	17	22	31	8	14
1	5	6	32	14	16	10	7	38	22	21	16	11	16	20	28	9	12
1	1	7	20	19	7	11	9	31	12	15	22	22	20	25	35	10	15
0	6	7	32	17	16	13	8	36	16	21	13	11	20	25	34	9	15
1	1	7	33	17	18	14	9	44	16	21	29	28	16	20	28	8	12
1	3	9	33	18	15	10	8	42	14	21	16	26	15	20	29	9	11
1	6	7	27	20	13	11	9	38	20	19	21	22	16	21	31	10	12
1	6	7	20	12	10	8	5	24	9	10	10	10	16	20	28	8	12
1	5	10	13	11	7	6	4	20	10	9	7	10	20	25	35	10	15
1	5	7	25	18	9	13	9	32	11	17	12	10	20	25	35	10	15
1	5	6	22	17	12	11	8	31	11	22	17	18	19	25	30	8	14
0	5	6	31	17	16	12	8	38	15	15	11	12	20	25	35	10	15
1	5	7	31	17	16	12	8	33	14	20	12	14	20	25	35	10	15
1	1	6	32	16	13	10	8	35	14	15	11	12	20	25	35	10	15
0	1	5	31	17	14	12	8	36	10	15	11	10	17	22	30	9	13
0	3	6	30	16	17	12	8	36	20	21	19	20	16	20	26	8	12
0	2	7	24	17	11	13	8	31	17	17	11	11	20	25	35	10	15
0	1	7	24	16	11	12	8	29	17	19	11	14	16	20	28	8	12
0	1	6	32	15	9	9	7	33	7	10	8	13	17	20	28	8	13
0	5	7	31	17	15	12	8	36	21	18	19	12	20	25	35	10	15
0	6	8	32	17	16	13	8	40	20	20	20	20	10	13	20	6	8
1	7	6	23	15	9	12	8	31	11	16	11	9	20	25	35	10	15
0	1	6	13	13	6	10	6	18	14	17	10	10	20	25	35	10	15
0	5	7	26	16	13	13	8	30	13	18	11	9	20	25	35	10	15
1	5	5	25	12	11	12	5	34	12	16	18	15	19	25	33	9	14
1	5	7	30	14	15	12	6	35	9	17	19	20	12	19	22	7	13
1	7	7	30	15	15	10	7	34	14	21	18	23	18	22	28	7	11
0	1	7	31	17	17	13	8	43	24	25	26	24	16	20	27	8	14
1	1	6	32	17	16	12	8	39	19	19	14	9	19	24	32	10	15
1	5	6	35	19	14	13	9	40	19	20	24	30	20	25	35	10	15
0	5	6	33	17	15	14	8	38	10	10	10	9	9	12	14	5	10
0	4	8	34	16	16	14	8	36	22	21	27	26	20	25	35	10	15
1	5	6	33	19	14	13	8	39	24	25	26	24	16	20	28	8	12
0	5	6	35	18	16	14	9	40	10	10	11	10	16	20	28	8	12
0	2	6	32	16	16	12	8	40	10	10	11	12	16	21	30	8	13
1	1	7	31	16	16	11	8	38	15	10	10	10	19	23	31	9	13
0	5	8	32	16	14	14	8	40	15	19	16	12	19	22	30	9	13
0	2	7	32	17	14	13	8	36	15	16	14	16	16	21	29	9	12
1	6	6	19	16	9	12	8	25	11	17	11	9	16	20	29	8	12
0	3	6	12	9	7	9	2	11	4	3	0	0	20	25	35	10	15
0	1	9	25	9	13	10	4	29	11	11	10	15	14	18	24	6	10
0	4	5	19	11	7	4	5	23	1	4	12	13	18	24	26	9	13
0	6	7	29	12	11	10	6	29	8	17	11	9	18	22	28	8	14
0	5	6	17	5	12	7	4	24	6	8	6	8	4	8	7	2	3
1	6	6	32	17	14	10	7	39	5	14	10	13	10	16	18	10	12
0	1	6	26	18	13	13	9	32	14	18	19	21	16	20	28	8	12
1	7	6	23	17	15	13	8	34	17	19	15	21	16	20	28	8	12
0	5	8	31	18	17	13	10	35	19	19	13	20	17	23	35	9	13
1	1	6	20	16	11	11	8	25	10	17	12	19	20	25	33	10	15
0	4	5	20	11	15	9	5	31	5	7	6	9	12	15	20	8	11
0	1	7	37	15	17	10	7	47	8	16	9	22	13	20	22	7	12
0	2	6	32	17	16	13	8	40	25	19	21	20	20	25	34	10	15
1	4	8	32	17	17	13	8	37	21	21	20	21	15	19	26	7	12
0	1	6	32	17	16	12	8	39	24	21	15	17	20	25	35	10	15
1	5	7	32	17	17	13	8	41	20	18	15	17	16	20	27	8	12
1	5	6	26	16	14	13	8	34	20	19	13	14	20	25	35	10	15
0	1	7	24	16	11	12	8	29	17	19	11	14	16	20	28	8	12
1	7	6	27	17	14	14	9	37	21	19	12	16	20	25	34	10	15
0	2	6	31	16	16	12	8	39	26	17	10	12	20	25	35	10	15
0	5	6	25	17	13	12	8	35	19	16	12	13	20	25	35	10	15
1	5	6	39	15	15	12	6	27	7	9	9	19	20	25	31	9	14
1	3	6	20	13	8	9	6	24	8	14	10	12	20	25	35	10	15
1	5	6	20	14	8	11	7	26	11	15	11	12	20	25	35	10	15
1	1	8	17	15	7	9	6	24	12	15	13	14	20	25	35	10	15
0	4	6	19	11	10	9	6	28	10	18	12	9	16	20	28	8	12
1	5	6	16	13	6	11	6	19	11	12	10	14	20	25	35	10	15
1	4	7	32	16	16	12	8	40	16	7	5	8	16	20	28	8	13
1	6	6	26	14	11	10	7	30	16	12	16	17	18	25	32	10	14
1	5	8	24	13	14	10	7	36	15	14	16	16	18	23	30	8	13
1	5	7	30	14	15	12	6	35	9	17	19	20	12	19	22	7	13
0	5	8	30	14	15	12	9	43	20	14	16	22	16	21	28	7	13
1	1	8	27	16	15	7	8	31	19	16	15	19	15	23	29	8	15
	5	9	28	13	13	11	9	31	14	23	22	18	18	24	34	9	13
0	6	5	29	18	16	14	8	37	19	17	22	22	20	25	35	10	15
0	5	6	32	16	17	12	9	40	18	19	18	18	16	20	28	8	12
0	6	6	36	17	19	12	9	45	16	21	21	18	19	22	31	10	13
1	1	7	36	18	15	15	8	41	18	20	21	19	20	25	35	10	15
0	6	8	31	16	14	13	8	35	16	18	13	14	17	22	30	9	13
1	5	6	32	17	15	13	8	37	19	17	13	17	18	25	32	8	14
1	5	8	27	17	12	14	10	39	24	19	16	15	16	20	28	8	12
0	5	6	30	16	15	12	8	35	16	17	12	9	16	21	26	8	14
0	5	8	27	13	12	13	7	34	16	16	15	16	16	21	30	8	14
1	5	6	35	18	16	14	8	40	21	17	19	17	20	25	35	10	15
1	5	8	32	17	16	12	8	40	16	19	13	10	18	19	24	7	13
0	5	7	33	16	16	12	8	41	12	15	13	15	17	20	30	8	12
0	1	6	30	18	15	14	8	41	17	20	12	11	20	25	35	10	15
0	1	6	36	18	16	14	8	41	19	22	24	23	17	22	30	9	14
0	5	7	35	18	19	15	8	42	18	22	16	19	19	23	33	9	14
0	7	12	24	13	13	8	8	31	11	15	11	10	19	22	31	8	13
0	6	9	28	17	14	12	8	38	19	17	13	17	16	20	28	8	12
0	1	6	35	17	17	13	8	41	25	25	28	21	14	18	25	8	12
0	5	8	30	16	16	12	8	39	19	20	15	12	16	20	28	8	12
1	5	8	32	18	17	11	9	46	21	22	29	28	16	20	28	10	11
1	1	7	25	19	13	12	9	34	18	18	16	15	16	20	28	8	12
0	4	6	28	16	16	12	8	36	19	18	14	17	20	25	35	10	15
0	4	9	32	17	14	13	8	37	22	20	20	18	16	20	28	8	12
1	1	9	28	18	12	12	9	37	23	20	17	14	17	20	28	9	12
0	6	8	30	16	15	12	8	39	21	18	18	14	20	25	35	10	15
0	4	8	32	17	16	13	8	40	19	19	14	14	15	20	27	8	12
0	4	9	24	9	12	8	4	23	13	11	9	12	18	21	22	8	13
1	5	8	27	17	12	14	10	39	24	19	16	15	16	20	28	8	12
0	7	6	25	16	11	13	8	34	14	17	13	10	16	20	28	8	12
0	4	9	28	16	13	12	8	38	14	18	12	9	15	20	30	9	14
0	4	11	32	16	16	12	8	40	10	10	11	10	16	21	27	8	14
0	4	8	26	16	14	12	8	37	19	19	12	8	18	23	32	10	13
0	5	8	28	17	14	11	6	36	13	12	17	18	18	21	30	8	13
0	5	6	28	15	13	13	6	34	21	16	15	20	17	23	27	9	12
0	2	5	34	19	18	13	9	41	15	17	18	18	19	23	32	8	15
0	5	8	36	17	17	14	9	38	21	22	21	18	20	25	35	10	15
0	5	8	28	19	14	15	8	40	14	17	13	10	16	20	28	8	12
1	6	9	33	15	15	12	8	41	20	21	19	17	16	19	27	8	11
1	5	6	32	17	16	13	8	38	14	18	12	12	16	20	29	8	13
1	1	8	37	19	19	15	9	45	22	19	25	13	18	24	33	10	13
1	1	6	33	18	17	13	8	43	19	17	17	20	20	25	35	10	15
0	2	6	35	17	17	13	8	40	21	19	22	16	16	20	28	8	12
0	6	6	32	17	14	13	8	38	20	20	20	20	16	20	28	8	12
1	6	7	31	15	17	12	8	37	21	22	27	24	16	22	29	8	12
0	2	6	33	18	15	14	8	38	16	15	13	13	17	22	30	10	13
0	5	6	34	18	15	14	9	42	10	16	15	14	20	25	35	10	15
0	5	7	32	16	16	12	8	37	15	14	12	15	16	23	31	9	15
1	1	6	31	16	14	12	8	36	15	14	11	14	20	22	32	10	13
1	5	6	34	17	15	11	8	36	9	16	12	10	20	25	35	10	15
0	4	6	28	16	16	12	8	36	19	18	14	17	20	25	35	10	15
0	4	8	32	16	16	12	8	41	25	21	20	15	20	25	34	10	15
0	4	8	27	17	14	14	8	36	19	17	15	13	16	20	27	8	12
0	2	7	25	18	13	10	8	34	10	10	10	11	20	25	35	10	15
0	6	6	28	17	15	12	8	38	23	17	12	12	16	20	28	8	12
0	1	8	37	18	19	14	9	45	20	19	25	25	17	22	33	9	13
0	5	6	34	18	19	14	8	41	24	18	19	26	16	20	29	8	12
1	5	6	21	18	10	10	8	30	14	19	13	17	19	24	32	10	13
0	1	6	34	16	17	14	9	39	17	19	22	20	20	25	35	10	15
0	2	7	34	20	17	15	9	37	17	18	14	10	19	23	34	9	14
0	6	6	36	17	19	12	9	45	16	21	21	18	19	22	31	10	13
0	2	6	35	19	16	13	9	41	15	17	12	15	18	22	30	8	15
0	6	9	28	17	14	12	8	38	19	17	13	17	16	20	28	8	12
0	6	9	28	17	14	12	8	38	19	17	13	17	16	20	28	8	12
0	5	6	25	18	14	13	10	40	25	19	23	16	16	20	28	8	12
1	2	9	23	20	11	12	10	38	25	21	19	15	16	20	28	8	12
0	5	6	17	16	8	8	7	26	10	10	10	10	20	25	34	10	15
1	6	6	19	16	9	12	8	25	11	17	11	9	16	20	29	8	12
1	5	6	17	16	7	12	7	26	10	16	14	12	20	25	35	10	14
0	6	6	19	14	7	9	7	21	12	20	16	21	16	20	28	8	12
0	1	6	13	13	6	10	6	18	14	17	10	10	20	25	35	10	15
1	5	7	23	14	15	9	8	33	14	13	20	17	15	19	27	9	14
1	5	6	17	17	9	10	7	24	14	16	14	15	20	24	35	10	15
1	5	6	19	17	8	12	6	27	15	12	15	11	20	25	35	10	15
1	5	6	27	16	11	12	8	33	10	18	12	10	20	25	35	10	15
0	6	6	32	17	17	11	8	34	21	24	21	20	15	18	27	8	13
1	6	7	32	19	15	12	9	41	21	23	23	20	16	19	26	8	12
1	5	6	36	18	17	11	8	38	24	21	24	29	20	25	35	10	15
0	1	6	32	16	14	10	8	35	11	10	10	11	19	23	32	9	15
0	5	7	32	16	13	10	9	36	9	11	11	11	20	25	35	10	15
1	1	6	24	12	12	9	6	31	14	17	13	13	18	22	33	9	13
1	5	9	28	15	11	12	7	32	13	13	12	12	20	25	35	10	15
0	4	8	29	15	16	12	8	37	20	19	20	17	17	22	29	8	13
1	1	9	32	18	16	12	8	38	25	20	17	13	20	25	34	10	15
1	5	6	30	18	14	12	8	34	23	20	20	15	16	20	28	8	12
0	4	8	26	17	13	13	8	38	20	20	20	20	16	19	26	8	12
0	1	6	30	14	15	12	8	33	17	11	9	10	12	19	26	8	14
1	5	8	29	15	15	12	7	31	18	18	21	18	14	23	29	8	11
0	2	8	29	16	17	13	9	40	20	20	16	15	17	20	29	8	13
0	5	6	32	16	17	12	9	40	18	19	18	18	16	20	28	8	12
1	1	7	29	18	11	15	8	35	14	17	12	11	20	25	33	10	15
0	1	7	36	15	18	13	9	41	18	24	24	22	20	25	35	10	14
0	1	6	32	17	17	13	8	39	19	20	17	14	19	24	33	8	14
1	5	8	29	19	16	15	9	42	21	22	19	13	17	21	31	9	12
1	3	8	32	18	14	14	9	40	19	19	14	12	20	25	35	10	15
0	5	6	32	17	16	13	8	39	17	19	14	11	20	25	35	10	15
1	1	7	33	17	18	14	9	44	16	21	29	28	16	20	28	8	12
0	1	6	32	18	16	12	8	41	21	21	23	22	20	25	35	10	15
1	1	7	32	16	15	13	8	37	10	15	13	10	18	21	32	9	13
0	1	8	35	18	17	15	8	40	19	19	11	10	20	25	35	10	15
1	6	7	27	20	13	11	9	38	20	19	21	22	16	21	31	10	12
0	1	7	24	18	10	11	9	33	14	16	18	13	19	22	32	9	15
1	5	7	32	17	17	13	8	40	20	18	15	17	16	20	27	8	12
0	4	11	32	16	16	12	8	40	10	10	11	10	16	21	27	8	14
1	3	6	20	16	10	13	8	29	13	18	12	11	16	20	28	8	12
1	1	6	26	18	13	12	9	36	20	19	14	15	16	20	28	8	12
1	4	7	29	16	13	13	8	37	17	18	13	10	17	21	31	8	13
1	5	5	25	12	11	12	5	34	12	16	18	15	19	25	33	9	14
0	1	7	31	17	17	13	8	43	24	25	26	24	16	20	27	8	14
0	2	8	32	18	18	13	7	39	20	23	22	18	17	23	30	9	14
0	5	7	34	17	16	15	8	44	24	23	27	28	12	15	20	6	9
1	6	3	30	16	15	12	6	41	11	20	15	12	16	20	28	8	12
1	2	10	34	19	14	15	10	47	21	19	21	13	20	25	35	10	14
0	2	6	32	17	12	13	8	37	14	13	11	12	19	23	34	10	13
0	5	6	33	16	14	12	8	38	15	14	11	11	16	23	31	8	15
0	4	5	20	11	15	9	5	31	5	7	6	9	12	15	20	8	11
0	2	6	32	17	16	13	8	40	25	19	21	20	20	25	34	10	15
0	2	8	31	16	16	13	8	39	19	28	30	30	15	18	27	8	11
1	1	8	30	15	14	10	7	38	16	20	20	19	16	21	30	7	10
0	4	8	32	18	16	14	9	41	21	21	18	20	17	23	32	9	15
0	5	6	33	18	17	13	8	39	18	16	17	15	20	25	35	10	15
0	5	7	37	18	17	13	10	40	18	19	28	24	20	25	35	10	15
1	7	6	32	17	14	13	8	36	19	20	14	13	16	20	26	8	11
0	2	6	26	17	13	13	9	39	18	19	16	18	16	20	28	8	12
0	2	8	31	16	16	13	8	39	19	28	30	30	15	18	27	8	11
1	5	6	25	18	13	14	8	30	14	18	12	10	20	25	35	10	15
1	2	6	28	15	14	13	8	40	17	19	19	16	13	17	24	8	11
0	7	7	29	18	17	13	8	37	20	22	26	20	17	22	30	8	15
0	5	6	34	17	17	12	8	38	18	19	22	18	16	20	28	8	12
0	2	7	34	20	17	15	9	37	17	18	14	10	19	23	34	9	14
0	1	6	35	17	17	13	8	41	25	25	28	21	14	18	25	8	12
1	1	9	32	15	15	12	8	40	8	13	9	12	18	23	31	8	13
1	2	8	32	16	16	12	8	40	15	19	12	10	16	20	28	8	12
0	5	7	33	18	15	14	9	37	15	19	14	17	18	20	32	9	12
1	7	6	32	16	15	13	8	36	17	13	12	12	17	23	31	9	15
1	5	5	32	16	16	13	8	37	19	17	11	10	20	25	35	10	15
0	2	6	29	17	17	13	8	37	14	22	21	20	15	20	27	8	12
0	8	8	31	17	14	12	9	38	21	19	18	16	20	25	33	10	15
0	6	9	28	17	14	12	8	38	19	17	13	17	16	20	28	8	12
1	1	8	27	17	14	14	8	36	19	18	12	9	20	25	35	8	15
1	4	8	32	18	19	13	10	44	23	19	13	12	20	25	35	10	15
1	1	6	24	18	11	14	8	34	16	18	18	13	18	23	30	8	15
0	5	6	34	17	17	12	8	38	18	19	22	18	16	20	28	8	12
1	5	6	19	17	8	12	6	27	15	12	15	11	20	25	35	10	15
0	5	5	31	16	16	13	8	39	14	17	17	15	20	25	35	10	15
0	5	6	30	16	16	13	8	40	23	23	21	16	15	19	30	8	14
0	5	6	30	19	16	12	10	36	17	19	14	19	17	21	31	8	13
0	4	8	29	16	16	13	8	37	19	20	19	17	16	20	28	8	12
0	8	8	31	17	14	12	9	38	21	19	18	16	20	25	33	10	15
1	3	8	32	16	16	12	8	38	20	21	23	21	16	20	27	8	12
1	5	8	31	19	15	13	9	38	25	22	30	30	12	15	21	7	10
1	5	6	28	14	15	11	7	32	20	21	19	17	14	19	26	8	10
0	1	7	27	16	12	12	7	35	20	20	20	20	16	20	28	8	12
0	1	6	26	17	12	12	8	35	18	16	13	13	20	25	35	10	15
0	4	8	29	16	13	13	8	35	20	20	15	10	17	20	26	9	12
0	6	8	32	17	16	13	8	40	20	20	20	20	10	13	20	6	8
0	4	6	32	16	16	12	8	40	17	17	12	10	16	20	27	8	12
0	5	9	27	13	14	11	5	31	15	11	11	12	14	15	27	7	12
1	7	7	30	15	15	10	7	34	14	21	18	23	18	22	28	7	11
1	6	9	30	15	14	11	6	42	20	20	18	20	17	20	29	9	14
1	5	6	33	19	16	15	8	39	24	21	25	16	16	20	29	9	12
1	1	7	29	18	11	15	8	35	14	17	12	11	20	25	33	10	15
1	7	6	32	17	14	13	8	36	19	20	14	13	16	20	26	8	11
0	5	7	33	16	17	13	9	41	20	16	15	18	18	21	28	9	12
0	2	6	36	19	19	15	8	40	21	18	13	16	18	24	32	8	15
1	1	6	37	17	18	13	9	41	26	27	26	30	17	20	28	9	12
0	5	6	37	19	16	14	9	42	17	17	22	22	16	20	26	8	12
0	1	7	32	18	14	13	8	36	14	16	15	12	20	23	30	9	12
1	5	6	32	16	14	12	8	36	20	19	20	20	20	25	34	10	15
1	7	7	33	15	14	13	9	37	17	17	14	20	18	24	30	10	14
0	3	8	31	16	14	12	8	38	16	14	12	12	19	25	33	10	15
1	7	6	29	17	16	13	8	41	20	16	13	11	20	25	33	10	15
0	1	9	28	16	14	12	8	34	16	18	18	20	20	25	34	10	15
1	5	6	28	14	15	11	7	32	20	21	19	17	14	19	26	8	10
0	4	7	30	17	18	14	8	39	19	18	12	11	20	25	34	10	15
1	1	8	17	14	7	9	6	24	12	15	13	14	20	25	35	10	15
1	7	8	25	16	12	14	9	33	13	18	12	7	20	25	35	10	15
1	2	8	24	16	10	15	9	35	16	20	15	9	20	25	35	10	15
0	5	10	25	14	16	7	8	31	18	19	19	18	14	21	29	8	13
0	5	8	28	17	14	11	6	36	13	12	17	18	18	21	30	8	13
0	1	6	31	14	13	14	8	36	19	22	13	18	19	19	29	7	12
0	4	7	36	17	17	13	9	42	25	22	21	24	17	22	31	9	13
0	1	7	36	15	18	13	9	41	18	24	24	22	20	25	35	10	14
0	5	7	28	19	16	14	9	38	17	19	21	16	20	25	35	10	15
1	5	6	27	16	11	12	8	33	10	18	12	10	20	25	35	10	15
0	5	6	32	17	16	13	8	39	17	19	14	11	20	25	35	10	15
1	1	9	32	15	15	12	8	40	8	13	9	12	18	23	31	8	13
0	2	8	33	17	15	11	8	42	16	18	10	15	16	20	28	8	12
0	2	6	36	19	19	15	8	40	21	18	13	16	18	24	32	8	15
1	6	7	23	13	11	6	6	28	9	7	14	11	15	19	25	9	15
1	7	8	29	17	15	12	8	35	23	19	16	14	16	20	28	8	12
1	6	10	30	17	15	12	8	39	21	19	19	14	20	25	34	10	15
0	1	7	22	15	13	11	8	32	22	14	19	16	18	24	30	8	14
0	1	7	33	19	17	14	10	45	22	24	24	27	20	25	33	10	15
1	5	7	32	19	16	13	9	41	0	0	0	0	8	10	14	4	6
1	2	11	29	15	16	11	6	39	15	17	19	10	18	24	32	10	14
1	1	6	18	16	8	9	9	27	15	18	13	15	20	25	35	10	15
0	1	6	24	16	13	10	6	30	12	16	11	11	20	25	35	10	15
1	1	7	24	18	10	13	7	31	15	18	12	9	20	25	35	10	15
1	1	8	25	18	13	12	8	34	17	19	21	20	17	22	29	9	12
0	2	8	31	17	15	12	8	38	19	19	17	13	20	25	35	10	15
1	5	6	30	18	14	12	8	34	23	20	20	15	16	20	28	8	12
0	2	7	26	20	18	15	10	39	25	23	30	30	16	20	26	8	12
0	1	6	34	16	17	14	9	39	17	19	22	20	20	25	35	10	15
0	6	6	34	17	15	13	9	36	18	22	23	19	20	25	35	10	15
0	2	6	31	17	16	14	8	36	13	16	12	9	16	20	28	8	13
0	2	8	33	17	15	11	8	42	16	18	10	15	16	20	28	8	12
0	4	6	33	18	17	13	9	35	21	20	19	18	19	23	31	9	14
0	1	6	36	17	17	15	9	40	19	19	23	20	20	25	35	10	15
0	2	6	34	17	18	13	9	37	20	19	13	17	17	23	32	8	13
0	7	8	33	18	18	12	10	45	26	22	24	21	20	25	35	10	15
0	1	7	35	19	18	14	7	41	21	24	30	29	20	25	35	10	15
1	5	7	38	17	19	15	9	43	19	23	23	24	20	25	35	10	15
0	2	6	34	19	16	15	10	40	20	20	26	29	8	10	14	4	6
1	1	7	32	17	18	14	8	40	23	24	27	29	18	25	34	10	14
1	5	6	32	18	16	12	8	40	13	15	13	12	18	24	33	9	14
1	2	6	32	17	14	12	8	35	16	19	17	13	19	24	30	8	13
1	5	6	32	16	14	12	8	36	10	11	11	10	18	23	33	8	14
1	1	7	32	16	15	12	8	37	15	13	12	11	19	22	30	9	13
0	2	6	34	16	16	14	8	37	10	16	12	15	19	22	33	9	14
1	6	12	19	11	11	8	4	23	15	15	13	16	16	20	28	8	12
0	2	6	26	17	13	12	9	35	11	16	11	13	16	21	28	8	12
0	1	7	37	15	17	10	7	47	8	16	9	22	13	20	22	7	12
1	1	6	26	18	13	12	9	36	20	19	14	15	16	20	28	8	12
1	3	6	25	17	12	13	8	34	17	18	12	13	16	20	28	8	12
1	6	6	21	15	10	11	8	32	15	19	13	12	16	20	28	8	12
0	4	8	26	16	14	12	8	37	19	19	12	8	18	23	32	10	13
1	5	8	27	18	13	13	8	36	17	19	16	13	20	25	35	10	15
0	6	6	19	14	7	9	7	21	12	20	16	21	16	20	28	8	12
0	1	6	16	12	8	7	5	16	14	14	6	0	16	20	28	8	12
1	6	6	26	14	11	10	7	30	16	12	16	17	18	25	32	10	14
0	6	6	10	10	6	10	4	13	12	9	6	10	20	25	35	10	15
1	1	7	34	19	18	13	9	41	20	21	22	25	19	24	33	9	15
0	2	5	34	19	18	13	9	41	15	17	18	18	19	23	32	8	15
1	1	6	33	18	18	14	10	41	24	21	24	25	20	22	29	8	14
0	7	6	37	18	17	15	9	41	18	18	13	15	20	25	35	10	15
1	5	6	28	17	15	12	8	35	16	18	19	19	20	25	35	10	15
0	1	6	32	17	17	13	8	39	19	20	17	14	19	24	33	8	14
0	2	8	32	17	16	13	8	36	14	17	14	9	17	20	28	9	12
1	7	8	28	15	14	11	7	38	22	20	18	18	19	24	32	8	14
1	5	8	37	18	18	15	9	42	13	12	17	17	18	21	28	8	12
1	5	6	32	17	16	13	8	38	14	18	12	12	16	20	29	8	13
1	1	6	18	16	8	9	9	27	15	18	13	15	20	25	35	10	15
1	7	6	27	16	16	12	8	35	23	17	11	12	18	22	33	9	15
1	5	6	25	13	12	9	7	30	12	16	15	15	20	25	35	10	15
0	2	7	22	11	10	10	4	25	16	17	12	11	17	22	29	8	15
1	2	6	16	16	7	11	8	29	16	16	12	10	20	25	35	10	15
0	1	6	16	12	8	7	5	16	14	14	6	0	16	20	28	8	12
1	1	7	20	19	7	11	9	31	12	15	22	22	20	25	35	10	15
1	5	7	20	14	8	10	6	23	14	19	17	14	20	25	35	10	15
1	1	6	26	16	11	11	7	32	12	17	12	10	20	25	35	10	13
0	5	6	35	16	14	13	9	38	17	17	19	19	20	25	35	10	15
0	5	6	36	18	18	12	8	40	25	22	27	23	16	20	27	8	12
1	2	7	36	19	16	12	10	47	27	22	26	26	17	23	28	8	15
1	1	6	32	17	14	10	9	36	17	18	21	20	18	23	32	9	12
1	3	6	32	15	16	10	8	38	22	23	21	20	16	22	31	9	13
1	1	5	33	16	14	12	8	35	17	16	11	10	18	24	32	9	14
1	5	6	32	16	16	12	8	40	10	10	10	10	17	24	30	10	14
1	4	6	18	16	7	11	5	25	10	11	11	10	20	25	35	10	15
1	1	7	26	18	9	12	9	31	9	13	11	11	19	22	30	10	13
1	5	10	32	16	14	12	8	42	16	19	17	17	16	19	29	8	12
1	2	6	30	10	15	6	5	32	12	13	12	14	20	24	31	10	15
0	2	8	31	17	15	12	8	38	19	19	17	13	20	25	35	10	15
1	6	10	30	17	15	12	8	39	21	19	19	14	20	25	34	10	15
0	1	6	32	17	16	12	8	39	24	21	15	17	20	25	35	10	15
1	7	6	27	16	16	12	8	33	23	17	11	12	18	22	33	9	15
0	1	6	32	16	16	12	8	41	21	15	11	14	16	20	28	8	12
0	2	6	31	16	16	12	8	39	26	17	10	12	20	25	35	10	15
0	5	6	25	17	13	12	8	35	19	16	12	13	20	25	35	10	15
1	1	7	26	17	13	13	8	36	18	18	12	11	20	25	35	10	15
0	5	9	27	13	14	11	5	31	15	11	11	12	14	15	27	7	12
0	4	6	16	11	10	10	4	21	12	12	16	15	20	25	34	10	14
0	5	9	30	15	14	11	6	34	15	14	18	22	17	21	32	8	14
0	1	9	28	17	15	13	8	37	23	18	13	19	19	24	31	10	14
0	1	7	32	19	18	13	9	38	25	20	16	12	20	25	35	10	15
0	1	9	31	18	16	12	8	41	16	22	21	21	13	18	25	8	12
1	3	8	32	18	14	14	9	40	19	19	14	12	20	25	35	10	15
1	1	6	26	16	11	11	7	32	12	17	12	10	20	25	35	10	13
0	1	6	38	17	14	13	6	40	22	19	17	16	17	21	31	8	15
0	1	6	20	13	15	12	6	34	12	14	14	21	12	20	23	8	14
0	2	6	28	17	13	13	8	33	14	19	18	22	16	21	29	9	12
0	5	10	25	14	16	7	8	31	18	19	19	18	14	21	29	8	13
0	1	8	31	16	15	12	7	31	25	24	22	24	17	22	30	8	14
0	4	7	34	18	16	14	8	40	22	19	14	11	17	23	33	9	14
1	1	6	24	18	11	14	8	34	16	18	18	13	18	23	30	8	15
0	6	7	32	17	16	13	8	36	16	21	13	11	20	25	34	9	15
1	1	8	32	17	16	13	8	36	13	18	18	15	20	24	33	10	14
0	2	10	35	15	16	12	9	39	15	19	20	15	18	21	29	8	13
0	7	7	38	19	19	14	10	41	21	22	21	19	18	23	30	9	12
0	4	6	36	19	18	14	9	42	18	19	22	22	20	25	35	10	15
0	5	6	35	18	18	13	10	41	26	23	25	23	20	25	35	10	15
0	7	6	32	17	14	13	8	41	24	18	26	21	20	25	35	10	15
0	5	6	31	17	15	12	8	42	11	14	19	17	20	25	35	10	15
1	2	7	32	17	16	12	8	38	18	18	13	11	16	22	30	8	12
0	1	7	32	17	16	13	8	37	16	16	11	11	16	20	28	8	12
0	1	6	31	18	16	12	8	39	16	14	13	14	20	25	35	10	15
0	2	7	27	18	14	13	9	40	27	19	18	14	20	25	34	10	15
1	3	8	32	16	16	12	8	38	20	21	23	21	16	20	27	8	12
1	3	9	27	17	13	14	8	38	23	19	15	18	16	20	28	8	12
0	6	8	33	14	16	12	8	35	14	14	23	25	16	24	30	9	14
0	5	8	30	16	16	12	8	39	19	20	15	12	16	20	28	8	12
0	3	6	30	16	17	12	8	36	20	21	19	20	16	20	26	8	12
1	3	6	28	17	15	14	8	34	20	18	14	17	16	20	27	8	12
0	2	7	24	17	10	13	7	31	17	16	12	9	16	23	29	8	15
0	5	7	28	19	16	14	9	38	17	19	21	16	20	25	35	10	15
0	1	8	33	19	16	13	8	41	24	22	29	28	20	25	35	10	15
1	5	7	36	18	17	15	9	44	30	27	24	30	20	25	35	10	15
0	1	7	34	19	16	14	8	39	27	24	23	23	20	23	33	9	14
0	1	6	38	20	18	15	10	39	25	29	26	28	19	24	35	10	14
0	2	6	35	17	18	14	8	43	20	20	20	20	16	21	31	10	13
1	1	7	31	17	16	14	8	37	15	16	14	12	20	25	35	10	15
1	4	8	34	18	16	15	8	38	19	16	12	11	19	24	34	9	15
0	4	9	29	17	15	13	9	39	22	19	18	18	20	25	34	10	15
1	1	9	28	18	12	12	9	37	23	20	17	14	17	20	28	9	12
1	5	8	32	17	16	15	7	42	29	17	21	21	16	20	26	8	12
1	5	8	28	18	14	15	10	38	19	20	12	15	20	25	35	10	15
0	2	6	32	16	16	12	8	40	20	20	20	21	12	15	21	6	9
1	6	7	20	12	10	8	5	24	9	10	10	10	16	20	28	8	12
0	2	6	28	16	14	11	8	37	17	17	11	12	16	20	28	8	12
1	2	6	16	16	7	11	8	29	16	16	12	10	20	25	35	10	15
0	5	8	36	17	17	14	9	38	21	22	21	18	20	25	35	10	15
1	5	7	20	14	8	10	6	23	14	19	17	14	20	25	35	10	15
0	4	9	29	17	15	13	9	39	22	19	18	18	20	25	34	10	15
0	4	8	32	18	16	14	9	41	21	21	18	20	17	23	32	9	15
0	4	7	32	17	15	13	8	38	18	19	19	15	19	23	34	9	14
0	4	8	33	18	17	15	9	41	20	26	28	27	16	21	27	8	13
1	1	7	32	17	14	13	8	40	21	21	20	24	16	20	28	8	12
1	5	7	32	17	14	13	8	40	16	22	21	20	16	21	28	8	13
0	1	7	32	16	14	12	8	33	12	14	11	12	19	24	34	10	15
1	5	6	30	16	13	13	8	33	16	15	12	12	20	25	33	10	15
1	4	8	18	10	8	6	4	25	10	10	12	6	20	25	35	10	15
0	4	8	32	16	16	12	8	41	25	21	20	15	20	25	34	10	15
1	5	8	32	17	16	12	8	40	16	19	13	10	18	19	24	7	13
1	5	7	32	17	15	13	8	40	19	22	16	20	16	22	32	7	12
1	3	6	31	16	14	12	8	36	21	19	21	21	17	20	29	9	13
1	6	6	33	16	16	13	9	34	12	15	12	11	19	23	31	10	14
1	1	6	20	16	11	11	8	25	10	17	12	19	20	25	33	10	15
1	1	7	10	8	6	3	2	15	8	7	7	7	13	17	27	5	9
1	7	9	29	17	16	12	8	38	18	16	13	13	16	20	28	8	12
1	5	8	31	19	15	13	9	38	25	22	30	30	12	15	21	7	10
0	5	6	26	17	13	12	8	36	22	17	11	12	20	25	35	10	15
0	2	7	22	11	10	10	4	25	16	17	12	11	17	22	29	8	15
0	8	6	28	15	15	12	8	34	12	16	9	9	20	25	35	10	15
1	5	6	28	19	15	13	10	40	27	22	24	24	16	20	28	8	12
1	5	9	28	18	13	12	8	33	18	19	15	12	16	20	28	8	12
1	6	6	21	15	10	11	8	32	15	19	13	12	16	20	28	8	12
1	1	7	27	18	15	15	9	38	24	22	23	25	17	22	31	8	14
1	5	6	21	18	10	10	8	30	14	19	13	17	19	24	32	10	13
1	1	6	27	18	10	12	7	32	11	17	13	10	20	25	35	10	15
1	2	6	33	17	18	13	8	41	21	20	23	23	17	23	30	9	15
1	1	6	38	19	18	15	8	41	21	22	25	29	20	25	35	10	15
0	5	10	32	18	16	12	9	39	26	25	24	30	20	25	35	10	15
1	2	9	35	18	18	12	9	36	18	21	19	21	20	25	33	10	15
0	2	6	37	18	16	13	9	40	24	21	23	30	19	22	31	9	13
0	1	6	35	18	17	14	10	40	26	23	25	28	12	14	21	6	11
0	2	6	34	17	17	13	9	43	24	21	22	20	20	25	35	10	15
1	5	4	34	16	16	12	8	40	16	15	11	13	16	20	29	8	12
1	2	6	34	17	14	13	9	38	15	16	11	13	16	20	30	8	12
1	2	7	28	18	11	15	8	30	11	16	11	10	20	25	35	10	15
1	1	6	32	16	14	12	8	35	10	15	12	10	20	25	35	10	15
0	8	6	20	15	7	11	5	22	8	10	11	10	20	25	35	10	15
1	7	6	28	17	11	12	8	32	13	15	11	10	18	20	31	9	15
1	1	6	30	17	12	13	9	35	17	14	11	11	16	20	28	9	12
1	1	6	27	16	11	12	8	27	10	13	11	12	16	20	28	8	12
1	3	7	33	18	18	14	9	44	19	19	25	20	16	20	27	9	11
1	1	8	25	18	13	12	8	34	17	19	21	20	17	22	29	9	12
1	7	8	29	19	17	13	8	35	22	19	15	14	16	20	28	8	12
1	4	8	32	17	17	13	8	37	21	21	20	21	15	19	26	7	12
0	4	8	25	18	13	13	8	36	18	18	12	13	16	20	28	8	12
0	1	7	27	16	12	12	7	35	20	20	20	20	16	20	28	8	12
0	5	7	26	17	13	13	8	33	15	17	12	9	18	23	28	9	14
1	5	6	25	13	12	9	7	30	12	16	15	15	20	25	35	10	15
0	4	9	28	16	13	12	8	38	14	18	12	9	15	20	30	9	14
0	2	6	27	18	14	14	7	34	16	17	15	11	20	25	35	10	15
0	1	7	22	15	13	11	8	32	22	14	19	16	18	24	30	8	14
0	5	8	30	14	15	12	9	43	20	14	16	22	16	21	28	7	13
0	7	8	26	16	15	8	7	31	17	14	21	21	15	17	28	6	13
1	5	6	17	17	9	10	7	24	14	16	14	15	20	24	35	10	15
0	8	6	37	19	19	14	8	42	18	16	19	24	20	25	35	10	15
0	1	7	32	17	16	14	6	37	18	21	16	12	20	25	35	10	15
1	5	8	32	18	14	14	8	37	16	17	12	10	20	25	35	10	15
0	5	8	32	15	16	12	8	41	12	16	12	14	18	21	32	9	12
0	2	6	33	17	16	14	8	40	22	20	14	19	17	22	32	9	12
0	1	8	31	18	16	13	8	38	18	15	15	21	17	23	26	8	12
0	1	7	32	16	17	14	10	43	23	21	24	23	16	20	27	8	12
0	2	6	26	17	13	12	9	35	11	16	11	13	16	21	28	8	12
0	2	6	29	17	17	13	8	37	14	22	21	20	15	20	27	8	12
0	4	8	29	15	16	12	8	37	20	19	20	17	17	22	29	8	13
1	4	10	30	11	13	8	3	28	17	12	30	13	10	11	13	9	9
1	7	9	29	17	16	12	8	38	18	16	13	13	16	20	28	8	12
0	4	9	27	18	14	12	8	35	21	18	14	14	16	20	28	8	12
1	7	8	29	19	17	13	8	35	22	19	15	14	16	20	28	8	12
0	2	7	24	17	11	13	8	31	17	17	11	11	20	25	35	10	15
1	5	8	28	18	14	15	10	38	19	20	12	15	20	25	35	10	15
0	2	6	32	17	16	12	8	34	18	17	11	13	20	25	35	10	15
1	6	7	24	16	13	11	8	34	19	18	12	16	20	25	35	10	15
0	2	6	32	16	16	12	8	40	20	20	20	21	12	15	21	6	9
0	4	7	30	17	18	14	8	39	19	18	12	11	20	25	34	10	15
1	1	7	24	17	13	13	8	33	20	18	16	14	20	25	35	10	15
0	4	8	27	17	14	14	8	36	19	17	15	13	16	20	27	8	12
0	6	8	25	19	14	13	8	39	20	18	13	14	16	20	28	8	12
0	6	6	28	17	15	12	8	38	23	17	12	12	16	20	28	8	12
0	4	8	26	17	13	13	8	38	20	20	20	20	16	19	26	8	12
0	5	6	26	17	13	12	8	36	22	17	11	12	20	25	35	10	15
1	1	6	26	17	12	13	8	36	17	19	12	12	16	20	28	8	12
0	2	6	28	16	14	11	8	37	17	17	11	12	16	20	28	8	12
0	1	8	37	16	17	13	7	46	7	12	19	17	17	20	28	10	14
1	1	8	27	17	14	14	8	36	19	18	12	9	20	25	35	8	15
1	7	7	32	16	16	12	8	40	18	17	13	13	20	25	35	10	15
0	5	6	30	16	15	12	8	35	16	17	12	9	16	21	26	8	14
1	7	6	23	15	9	12	8	31	11	16	11	9	20	25	35	10	15
1	7	8	25	16	12	14	9	33	13	18	12	7	20	25	35	10	15
1	1	7	24	18	10	13	7	31	15	18	12	9	20	25	35	10	15
0	2	6	27	18	14	14	7	34	16	17	15	11	20	25	35	10	15
1	1	6	33	17	18	12	9	42	17	23	15	15	19	23	30	8	15
1	5	7	25	17	14	11	8	36	17	18	12	10	20	25	35	10	15
0	5	7	26	16	13	13	8	30	13	18	11	9	20	25	35	10	15
1	2	8	23	16	13	13	7	33	16	18	12	4	20	25	35	10	15
1	5	8	18	15	9	13	8	30	13	14	15	9	20	25	35	10	15
0	7	9	27	16	18	11	9	31	19	22	26	21	15	19	27	7	13
0	5	7	31	15	14	10	8	39	18	17	15	16	17	18	29	8	14
0	2	8	31	18	13	11	7	39	11	14	18	18	17	20	30	7	15
0	1	9	28	17	15	13	8	37	23	18	13	19	19	24	31	10	14
0	1	8	37	18	19	14	9	45	20	19	25	25	17	22	33	9	13
0	1	7	36	18	17	14	8	41	20	20	23	19	20	23	35	10	14
0	6	8	31	17	15	13	8	40	19	16	18	19	19	23	35	9	14
0	4	7	36	17	17	13	9	42	25	22	21	24	17	22	31	9	13
0	5	6	34	18	19	14	8	41	24	18	19	26	16	20	29	8	12
0	1	8	31	16	16	14	8	37	18	20	14	18	19	22	33	10	13
0	7	6	37	18	17	15	9	41	18	18	13	15	20	25	35	10	15
0	5	7	37	18	17	13	10	40	18	19	28	24	20	25	35	10	15
0	2	8	32	17	16	13	8	36	14	17	14	9	17	20	28	9	12
1	5	8	32	18	14	14	8	37	16	17	12	10	20	25	35	10	15
0	5	5	31	16	16	13	8	39	14	17	17	15	20	25	35	10	15
1	7	8	28	15	14	11	7	38	22	20	18	18	19	24	32	8	14
1	5	8	37	18	18	15	9	42	13	12	17	17	18	21	28	8	12
0	5	7	33	16	16	12	8	41	12	15	13	15	17	20	30	8	12
0	2	6	35	19	16	13	9	41	15	17	12	15	18	22	30	8	15
0	2	6	33	17	16	14	8	40	22	20	14	19	17	22	32	9	12
0	1	6	38	17	14	13	6	40	22	19	17	16	17	21	31	8	15
0	2	7	35	18	18	14	9	46	24	23	28	25	20	25	35	10	15
1	5	6	35	14	16	13	8	42	19	19	21	19	18	22	31	8	13
0	5	6	32	16	16	13	8	38	10	17	12	12	17	23	30	9	12
0	2	6	32	16	14	12	8	36	19	15	12	14	17	23	31	10	13
0	6	7	32	16	14	12	8	36	11	14	11	11	20	25	35	10	15
1	7	6	26	14	13	9	7	40	10	11	12	10	20	24	34	9	15
0	2	6	32	17	14	13	8	37	16	14	10	10	18	21	29	9	13
1	3	6	28	17	15	14	8	34	20	18	14	17	16	20	27	8	12
1	1	7	24	17	13	13	8	33	20	18	16	14	20	25	35	10	15
0	6	8	25	19	14	13	8	39	20	18	13	14	16	20	28	8	12
1	5	6	39	15	15	12	6	27	7	9	9	19	20	25	31	9	14
0	1	8	37	16	17	13	7	46	7	12	19	17	17	20	28	10	14
1	3	6	20	13	8	9	6	24	8	14	10	12	20	25	35	10	15
1	5	6	16	13	6	11	6	19	11	12	10	14	20	25	35	10	15
0	2	7	24	17	10	13	7	31	17	16	12	9	16	23	29	8	15
1	1	6	33	17	18	12	9	42	17	23	15	15	19	23	30	8	15
1	5	6	17	16	7	12	7	26	10	16	14	12	20	25	35	10	14
0	7	6	20	15	12	9	6	23	14	15	12	8	17	22	31	8	15
0	1	5	17	13	14	9	6	31	14	20	17	15	19	24	34	10	13
0	7	9	27	16	18	11	9	31	19	22	26	21	15	19	27	7	13
1	3	9	29	15	17	13	9	32	22	24	23	25	19	22	32	9	13
0	6	8	22	13	9	8	7	30	14	16	17	17	16	20	31	9	11
1	5	7	23	14	15	9	8	33	14	13	20	17	15	19	27	9	14
0	6	8	30	15	14	11	7	38	19	14	16	16	17	19	32	8	12
0	4	7	34	16	17	11	8	35	21	27	20	17	17	21	31	9	13
0	1	7	36	18	17	14	8	41	20	20	23	19	20	23	35	10	14
0	3	7	35	18	17	11	10	42	19	19	17	22	19	24	34	9	15
0	6	8	31	17	15	13	8	40	19	16	18	19	19	23	35	9	14
0	2	8	35	19	17	14	7	42	25	22	30	17	16	20	28	8	13
0	1	8	31	16	16	14	8	37	18	20	14	18	19	22	33	10	13
0	6	7	31	17	17	14	8	41	19	18	26	24	17	23	30	9	15
0	5	6	21	14	8	11	5	25	10	14	10	10	20	25	35	10	15
0	5	9	23	18	11	14	8	35	16	13	15	15	20	25	35	10	15
0	6	6	34	17	15	13	9	36	18	22	23	19	20	25	35	10	15
0	6	6	20	13	7	11	6	22	10	17	10	10	20	25	35	10	15
0	2	6	31	17	16	14	8	36	13	16	12	9	16	20	28	8	13
0	2	8	32	17	16	13	8	37	17	20	12	10	16	20	29	8	12
0	5	7	33	16	17	13	9	41	20	16	15	18	18	21	28	9	12
0	1	6	32	17	17	12	9	39	17	19	17	11	17	20	26	8	13
1	1	6	33	18	18	14	10	41	24	21	24	25	20	22	29	8	14
0	5	6	33	18	17	13	8	39	18	16	17	15	20	25	35	10	15
0	5	9	23	18	11	14	8	35	16	13	15	15	20	25	35	10	15
1	1	6	32	17	16	12	8	39	19	19	14	9	19	24	32	10	15
1	6	6	31	18	12	15	7	36	16	20	13	11	20	25	35	10	15
0	1	7	33	19	17	13	9	43	17	23	26	29	19	24	32	9	13
0	5	8	32	15	16	12	8	41	12	16	12	14	18	21	32	9	12
1	5	8	33	16	15	13	8	36	13	10	10	10	20	25	35	10	15
0	5	6	31	17	17	13	8	36	18	17	22	21	20	25	35	10	15
0	1	6	35	18	18	14	9	41	15	22	22	17	19	25	33	10	14
1	5	7	36	18	16	14	9	41	17	20	21	23	20	24	35	10	14
1	5	9	32	17	18	13	8	39	20	27	27	26	19	24	31	8	13
0	5	6	34	15	15	12	8	41	12	11	10	16	20	25	35	10	15
1	6	6	33	16	17	12	8	38	18	18	13	13	19	22	30	10	15
1	1	7	31	18	14	14	7	34	13	16	13	10	20	25	35	10	15
0	5	7	30	18	13	13	7	37	10	14	13	12	20	25	35	10	15
0	5	6	25	18	14	13	10	40	25	19	23	16	16	20	28	8	12
0	6	8	30	16	15	12	8	39	21	18	18	14	20	25	35	10	15
0	2	7	26	20	18	15	10	39	25	23	30	30	16	20	26	8	12
1	7	7	32	16	16	12	8	40	18	17	13	13	20	25	35	10	15
0	4	8	29	16	13	13	8	35	20	20	15	10	17	20	26	9	12
1	4	7	29	16	13	13	8	37	17	18	13	10	17	21	31	8	13
0	4	6	32	16	16	12	8	40	17	17	12	10	16	20	27	8	12
1	5	6	25	18	13	14	8	30	14	18	12	10	20	25	35	10	15
1	2	6	28	14	14	13	8	40	17	19	19	16	13	17	24	8	11
1	5	8	24	13	14	10	7	36	15	14	16	16	18	23	30	8	13
0	5	8	28	19	14	15	8	40	14	17	13	10	16	20	28	8	12
1	4	6	19	14	7	10	6	24	9	16	10	14	20	25	35	10	15
0	4	6	24	13	12	11	6	30	9	9	10	10	19	23	35	10	13
0	2	7	27	18	14	13	9	40	27	19	18	14	20	25	34	10	15
1	5	8	27	18	13	13	8	36	17	19	16	13	20	25	35	10	15
1	2	8	24	15	10	15	9	35	16	20	15	9	20	25	35	10	15
1	1	8	30	15	14	10	7	38	16	20	20	19	16	21	30	7	10
1	4	8	32	18	19	13	10	44	23	19	13	12	20	25	35	10	15
0	6	6	33	16	17	12	8	41	9	14	10	13	20	25	34	10	15
0	1	6	36	18	16	14	8	41	19	22	24	23	17	22	30	9	14
1	2	6	33	17	18	13	8	41	21	20	23	23	17	23	30	9	15
0	1	7	34	18	16	15	9	38	17	20	21	19	20	25	35	10	15
1	1	7	30	18	11	14	8	34	13	14	13	10	20	25	35	10	15
0	1	6	26	18	13	13	9	32	14	18	19	21	16	20	28	8	12
0	4	8	32	17	16	13	8	40	19	19	14	14	15	20	27	8	12
1	5	6	33	19	16	15	8	39	24	21	25	16	16	20	29	9	12
0	7	7	38	19	19	14	10	41	21	22	21	19	18	23	30	9	12
1	6	10	23	18	13	13	8	33	18	18	12	13	20	25	35	10	15
0	1	9	31	18	16	12	8	41	16	22	21	21	13	18	25	8	12
1	2	6	32	15	16	12	8	40	12	12	19	18	16	20	28	8	12
0	5	8	32	16	16	12	9	35	18	17	14	17	18	24	31	10	15
1	2	9	23	20	11	12	10	38	25	21	19	15	16	20	28	8	12
1	3	6	34	19	18	14	9	41	24	20	22	20	18	23	34	9	15
1	3	6	39	19	19	11	10	43	19	20	26	18	16	20	27	8	14
1	5	6	35	18	16	14	8	40	21	17	19	17	20	25	35	10	15
0	1	7	32	17	16	14	6	37	18	21	16	12	20	25	35	10	15
0	7	6	34	18	17	14	9	41	24	21	20	19	17	22	34	9	14
1	4	7	29	18	13	14	7	39	30	16	15	10	16	20	28	8	12
1	3	6	39	19	19	11	10	43	19	20	26	18	16	20	27	8	14
0	5	9	23	18	12	13	8	37	17	17	14	10	19	24	32	10	15
0	1	6	33	16	16	12	8	38	18	22	21	22	17	20	27	9	13
1	1	6	33	17	17	13	8	40	18	25	20	23	17	22	33	9	13
1	1	6	38	20	18	15	9	40	14	21	18	15	20	25	35	10	15
0	5	7	32	16	14	12	8	36	10	15	11	10	20	25	35	10	15
1	1	7	34	16	14	12	8	38	10	16	12	11	19	21	29	8	14
1	4	6	32	16	13	13	8	36	13	14	10	10	19	23	31	9	14
1	1	7	25	19	13	12	9	34	18	18	16	15	16	20	28	8	12
0	4	6	29	16	14	13	8	37	17	18	12	14	20	25	35	10	15
0	4	7	34	18	16	14	8	40	22	19	14	11	17	23	33	9	14
0	1	6	33	16	16	12	8	38	18	22	21	22	17	20	27	9	13
0	1	6	24	17	13	10	6	30	12	16	11	11	20	25	35	10	15
0	1	6	30	14	15	12	8	33	17	11	9	10	12	19	26	8	14
0	1	7	32	19	18	13	9	38	25	20	16	12	20	25	35	10	15
0	5	6	30	16	16	13	8	40	23	23	21	16	15	19	30	8	14
0	3	7	36	17	18	14	10	42	23	21	19	13	15	20	28	8	12
1	2	6	36	18	17	12	8	38	25	20	20	18	17	22	32	10	13
0	4	6	32	16	14	13	8	33	15	15	12	10	20	25	35	10	13
0	1	6	32	18	14	13	8	37	16	14	11	10	17	20	28	8	12
0	5	6	17	16	8	8	7	26	10	10	10	10	20	25	34	10	15
0	5	6	28	15	13	13	6	34	21	16	15	20	17	23	27	9	12
	5	9	28	13	13	11	9	31	14	23	22	18	18	24	34	9	13
1	1	6	27	18	10	12	7	32	11	17	13	10	20	25	35	10	15
1	5	7	25	18	9	13	9	32	11	17	12	10	20	25	35	10	15
0	4	7	35	17	14	13	8	42	12	16	19	22	20	25	35	10	15
0	4	7	32	17	16	14	8	34	16	15	12	10	17	24	30	9	13
0	2	6	32	16	16	12	8	37	20	20	20	21	20	25	35	10	15
0	5	7	26	17	13	13	8	33	15	17	12	9	18	23	28	9	14
0	8	6	28	15	15	12	8	34	12	16	9	9	20	25	35	10	15
1	3	6	34	19	18	14	9	41	24	20	22	20	18	23	34	9	15
0	6	7	31	17	17	14	8	41	19	18	26	24	17	23	30	9	15
0	1	6	34	17	17	15	8	34	14	22	18	17	15	23	27	9	12
1	1	7	32	17	14	12	8	36	13	10	10	10	20	25	35	10	15
1	2	7	36	16	17	12	8	39	23	22	24	22	16	20	27	8	12
0	5	6	33	16	16	12	8	41	10	10	10	12	16	23	33	8	13
0	2	7	32	17	14	12	8	38	10	11	10	10	16	21	28	8	13
1	2	8	32	17	16	12	8	37	21	19	18	20	17	23	32	8	14
1	6	7	33	16	15	13	9	37	16	13	23	18	17	20	28	8	13
1	1	6	32	17	16	12	8	36	15	18	12	11	18	24	33	9	15
0	4	8	32	17	16	13	9	36	16	16	14	13	18	23	30	10	12
1	6	8	32	18	13	15	9	38	18	19	13	14	20	25	35	10	15
0	2	7	34	18	16	14	8	38	19	18	13	14	19	23	29	9	15
1	5	6	32	16	14	14	8	36	10	11	10	10	18	22	30	9	13
0	1	7	32	16	17	14	10	43	23	21	24	23	16	20	27	8	12
1	6	6	32	17	14	10	7	39	5	14	10	13	10	16	18	10	12
0	5	6	30	19	16	12	10	36	17	19	14	19	17	21	31	8	13
0	2	6	26	17	13	13	9	39	18	19	16	18	16	20	28	8	12
1	6	7	29	16	16	12	8	36	21	20	19	19	16	21	27	8	12
1	5	9	28	18	13	12	8	33	18	19	15	12	16	20	28	8	12
1	4	10	30	11	13	8	3	28	17	12	30	13	10	11	13	9	9
1	1	8	29	18	13	12	8	36	23	18	13	13	16	20	27	8	12
0	2	6	32	16	16	12	8	37	20	20	20	21	20	25	35	10	15
1	5	6	26	16	14	13	8	34	20	19	13	14	20	25	35	10	15
0	4	9	24	9	12	8	4	23	13	11	9	12	18	21	22	8	13
1	2	6	25	17	13	13	8	37	23	15	13	15	16	20	27	8	12
1	5	7	25	17	14	11	8	36	17	18	12	10	20	25	35	10	15
1	4	7	32	16	16	12	8	40	16	7	5	8	16	20	28	8	13
1	4	6	19	20	7	15	10	25	10	18	10	11	20	25	35	10	15
1	2	8	23	16	13	13	7	33	16	18	12	4	20	25	35	10	15
1	3	7	18	13	7	10	5	19	11	16	9	12	20	25	35	10	15
1	6	6	13	13	9	8	7	21	16	14	13	7	19	24	33	9	14
1	6	9	30	15	14	11	6	42	20	20	18	20	17	20	29	9	14
0	6	8	31	12	15	11	6	38	15	15	14	16	18	23	30	8	14
1	1	6	31	17	14	13	8	30	18	17	12	13	18	21	28	8	14
0	7	7	29	18	17	13	8	37	20	22	26	20	17	22	30	8	15
0	1	6	30	18	15	14	8	41	17	20	12	11	20	25	35	10	15
0	6	5	29	18	16	14	8	37	19	17	22	22	20	25	35	10	15
0	4	7	32	17	15	13	8	38	18	19	19	15	19	23	34	9	14
0	5	9	23	18	12	13	8	37	17	17	14	10	19	24	32	10	15
0	5	5	32	17	13	13	8	39	22	21	27	21	16	20	28	8	13
0	4	6	16	11	6	9	4	17	7	10	9	11	20	25	35	10	15
1	1	8	32	17	16	13	8	36	13	18	18	15	20	24	33	10	14
0	1	7	33	19	17	13	9	43	17	23	26	29	19	24	32	9	13
0	5	7	35	17	18	12	9	41	23	24	22	23	17	24	33	10	13
1	4	6	21	13	12	11	5	27	9	12	8	10	18	23	33	10	14
1	1	6	33	17	17	13	8	40	18	25	20	23	17	22	33	9	13
0	7	6	34	18	17	14	9	41	24	21	20	19	17	22	34	9	14
0	1	9	28	16	14	12	8	34	16	18	18	20	20	25	34	10	15
1	3	6	25	17	12	13	8	34	17	18	12	13	16	20	28	8	12
0	5	7	31	17	15	12	8	36	21	18	19	12	20	25	35	10	15
1	1	7	26	17	13	13	8	36	18	18	12	11	20	25	35	10	15
1	3	6	20	16	10	13	8	29	13	18	12	11	16	20	28	8	12
1	3	9	29	15	17	13	9	32	22	24	23	25	19	22	32	9	13
1	1	7	34	19	18	13	9	41	20	21	22	25	19	24	33	9	15
1	5	6	28	17	15	12	8	35	16	18	19	19	20	25	35	10	15
1	3	6	30	16	12	14	8	33	20	20	21	17	16	20	28	8	12
0	8	6	37	19	19	14	8	42	18	16	19	24	20	25	35	10	15
0	2	8	32	17	16	13	8	37	17	20	12	10	16	20	29	8	12
0	1	6	32	17	17	12	9	39	17	19	17	11	17	20	26	8	13
1	1	8	36	18	17	14	10	39	20	20	23	21	16	22	31	8	13
1	8	6	37	18	18	14	7	36	17	19	16	18	20	25	35	10	15
1	1	8	36	18	17	13	10	41	22	26	28	26	20	25	35	10	15
0	2	7	37	19	16	14	9	41	22	21	28	27	18	23	34	9	14
1	1	6	34	17	15	13	7	38	18	23	22	23	20	24	32	10	15
1	1	6	36	18	16	13	8	41	12	18	16	13	15	19	32	10	13
0	8	6	32	16	14	12	8	38	18	18	18	14	17	20	30	8	13
1	5	7	31	17	14	14	8	37	20	17	14	11	20	25	35	10	15
1	5	7	33	17	14	12	8	36	15	13	11	14	17	21	24	9	12
1	7	7	33	16	14	12	8	36	10	15	12	18	19	24	33	10	15
1	5	6	28	19	15	13	10	40	27	22	24	24	16	20	28	8	12
1	7	8	29	17	15	12	8	35	23	19	16	14	16	20	28	8	12
0	4	9	27	18	14	12	8	35	21	18	14	14	16	20	28	8	12
1	6	7	24	16	13	11	8	34	19	18	12	16	20	25	35	10	15
1	7	6	27	17	14	14	9	37	21	19	12	16	20	25	34	10	15
1	1	6	26	17	12	13	8	36	17	19	12	12	16	20	28	8	12
0	7	6	25	16	11	13	8	34	14	17	13	10	16	20	28	8	12
0	7	8	24	14	8	7	3	25	10	6	12	10	19	25	24	8	15
1	5	6	20	14	8	11	7	26	11	15	11	12	20	25	35	10	15
1	5	6	23	18	11	13	7	32	12	17	13	10	17	22	34	9	15
1	5	8	18	15	9	13	8	30	13	14	15	9	20	25	35	10	15
0	4	6	10	10	4	9	5	20	9	10	8	7	20	25	35	10	15
0	1	6	20	13	15	12	6	34	12	14	14	21	12	20	23	8	14
1	1	8	27	16	15	7	8	31	19	16	15	19	15	23	29	8	15
0	5	7	31	15	14	10	8	39	18	17	15	16	17	18	29	8	14
0	2	8	31	18	13	11	7	39	11	14	18	18	17	20	30	7	15
1	6	6	21	14	9	13	7	25	9	15	10	13	20	25	35	10	15
1	3	6	30	16	12	14	8	33	20	20	21	17	16	20	28	8	12
1	5	8	29	19	16	15	9	42	21	22	19	13	17	21	31	9	12
1	1	6	32	18	17	10	7	37	17	19	14	10	19	24	34	10	13
1	5	6	22	17	12	11	8	31	11	22	17	18	19	25	30	8	14
0	2	10	35	15	16	12	9	39	15	19	20	15	18	21	29	8	13
1	4	8	24	10	9	9	4	28	5	11	28	10	12	19	24	8	12
1	6	4	17	9	8	7	6	20	3	1	1	0	11	8	16	4	7
1	1	7	10	8	6	3	2	15	8	7	7	7	13	17	27	5	9
1	4	8	18	10	8	6	4	25	10	10	12	6	20	25	35	10	15
1	1	8	29	18	13	12	8	36	23	18	13	13	16	20	27	8	12
1	5	8	32	17	16	15	7	42	29	17	21	21	16	20	26	8	12
1	3	9	27	17	13	14	8	38	23	19	15	18	16	20	28	8	12
0	2	7	25	18	13	10	8	34	10	10	10	11	20	25	35	10	15
0	1	6	32	16	16	12	8	41	21	15	11	14	16	20	28	8	12
0	7	8	24	14	8	7	3	25	10	6	12	10	19	25	24	8	15
0	1	6	32	15	9	9	7	33	7	10	8	13	17	20	28	8	13
1	3	8	26	16	14	12	10	39	17	28	24	26	16	20	28	8	12
0	7	6	20	15	12	9	6	23	14	15	12	8	17	22	31	8	15
0	1	6	31	14	13	14	8	36	19	22	13	18	19	19	29	7	12
0	3	7	35	18	17	11	10	42	19	19	17	22	19	24	34	9	15
1	5	6	32	14	16	10	7	38	22	21	16	11	16	20	28	9	12
1	1	6	32	18	17	10	7	37	17	19	14	10	19	24	34	10	13
0	1	6	37	18	17	12	9	42	20	20	25	28	20	25	35	10	15
1	3	6	32	16	16	10	8	38	19	23	20	18	19	23	31	8	13
1	3	6	36	18	19	12	9	37	22	22	23	28	17	22	29	8	12
0	8	7	31	16	16	12	8	37	15	13	11	18	17	20	30	8	12
1	5	6	35	17	16	12	8	40	14	15	13	17	17	21	31	9	13
0	1	6	39	18	18	13	9	47	19	20	14	13	19	22	33	9	12
1	7	6	23	17	15	13	8	34	17	19	15	21	16	20	28	8	12
0	5	8	31	18	17	13	10	35	19	19	13	20	17	23	35	9	13
1	6	10	23	18	13	13	8	33	18	18	12	13	20	25	35	10	15
0	2	6	32	17	16	12	8	34	18	17	11	13	20	25	35	10	15
1	3	8	26	16	14	12	10	39	17	28	24	26	16	20	28	8	12
1	6	6	31	18	12	15	7	36	16	20	13	11	20	25	35	10	15
0	1	6	32	18	16	12	8	41	21	21	23	22	20	25	35	10	15
